# Supplementary material for: Artificial Intelligence-Based 18F-FDG PET/CT Radiomics for Mediastinal Lymph Node Staging in Non-Small Cell Lung Cancer: A Systematic Review
Source: Diagnostics (Basel). 2026 Jun 27;16(13):2014. doi: 10.3390/diagnostics16132014 (PMC13360239; doi:10.3390/diagnostics16132014)
Supplement: Supplementary file 1 [file diagnostics-16-02014-s001.zip]

Archive with 1 entries (1 files):
- diagnostics-4311677-supplementary.pdf
